# Supplementary material for: From Kinetics to Molecular-Level Insights into Group 4 Metal Oxide Nanocrystal Synthesis
Source: ACS Mater Au. 2025 May 29;5(4):709–17. doi: 10.1021/acsmaterialsau.5c00032 (PMC12257421; doi:10.1021/acsmaterialsau.5c00032)
Supplement: Supplementary file 2 [file mg5c00032_si_002.zip]

Archive with 16 entries (13 files):
- Files Copasi/
- Files Copasi/Readme.pdf
- Files Copasi/Titanium - Figure S14/
- Files Copasi/Titanium - Figure S14/Ti_0p1M_sec.txt
- Files Copasi/Titanium - Figure S14/Ti_0p1M_SN1.cps
- Files Copasi/Titanium - Figure S14/Ti_0p2M_sec.txt
- Files Copasi/Titanium - Figure S14/Ti_0p2M_SN1.cps
- Files Copasi/Titanium - Figure S14/Ti_0p3M_sec.txt
- Files Copasi/Titanium - Figure S14/Ti_0p3M_SN1.cps
- Files Copasi/Zirconium - Figure 6/
- Files Copasi/Zirconium - Figure 6/Zr_0p1_E1.cps
- Files Copasi/Zirconium - Figure 6/Zr_0p1_sec.txt
- Files Copasi/Zirconium - Figure 6/Zr_0p2_E1.cps
- Files Copasi/Zirconium - Figure 6/Zr_0p2_sec.txt
- Files Copasi/Zirconium - Figure 6/Zr_0p3_E1.cps
- Files Copasi/Zirconium - Figure 6/Zr_0p3_sec.txt
