# Supplementary material for: From Kinetics to Molecular-Level Insights into Group 4 Metal Oxide Nanocrystal Synthesis
Source: ACS Mater Au. 2025 May 29;5(4):709–17. doi: 10.1021/acsmaterialsau.5c00032 (PMC12257421; doi:10.1021/acsmaterialsau.5c00032)
Supplement: Supplementary file 2 [file mg5c00032_si_002.zip › Files Copasi/Titanium - Figure S14/Ti_0p1M_sec.txt]

Time s	OiPr mol/L
24	0.116985618
60	0.091315631
120	0.066982623
180	0.049936147
240	0.040577297
300	0.041112089
360	0.027675455
420	0.022795483
480	0.019987829
600	0.010628979
900	0.007553928
1200	0.003476144
1800	0.001069583
3600	0.003075051
7200	-0.000267396
10800	0.000935885
