# Supplementary material for: From Kinetics to Molecular-Level Insights into Group 4 Metal Oxide Nanocrystal Synthesis
Source: ACS Mater Au. 2025 May 29;5(4):709–17. doi: 10.1021/acsmaterialsau.5c00032 (PMC12257421; doi:10.1021/acsmaterialsau.5c00032)
Supplement: Supplementary file 2 [file mg5c00032_si_002.zip › Files Copasi/Titanium - Figure S14/Ti_0p2M_sec.txt]

Time s	OiPr mol/L
30	0.271807055
60	0.227646689
120	0.165822176
180	0.130493883
240	0.096932004
300	0.06513654
360	0.052771638
420	0.035107491
480	0.022742589
600	0.010377686
900	0.003312027
1200	0.003312027
1800	0.003312027
3600	0.003312027
7200	-0.000220802
10800	-0.000220802
