# Supplementary material for: From Kinetics to Molecular-Level Insights into Group 4 Metal Oxide Nanocrystal Synthesis
Source: ACS Mater Au. 2025 May 29;5(4):709–17. doi: 10.1021/acsmaterialsau.5c00032 (PMC12257421; doi:10.1021/acsmaterialsau.5c00032)
Supplement: Supplementary file 2 [file mg5c00032_si_002.zip › Files Copasi/Titanium - Figure S14/Ti_0p3M_sec.txt]

Time s	OiPr mol/L
24	0.512044883
60	0.443797937
120	0.360513528
180	0.28956755
240	0.245997466
300	0.184305312
360	0.144205411
420	0.103719935
480	0.088296896
600	0.038943173
900	0.008482671
1200	0.00192788
1800	0.004626912
3600	0.000771152
7200	0.00192788
10800	0
