# Supplementary material for: From Kinetics to Molecular-Level Insights into Group 4 Metal Oxide Nanocrystal Synthesis
Source: ACS Mater Au. 2025 May 29;5(4):709–17. doi: 10.1021/acsmaterialsau.5c00032 (PMC12257421; doi:10.1021/acsmaterialsau.5c00032)
Supplement: Supplementary file 2 [file mg5c00032_si_002.zip › Files Copasi/Zirconium - Figure 6/Zr_0p1_sec.txt]

Time s	OiPr mol/L
10	0.193287805
60	0.176663415
120	0.159317073
180	0.14017561
240	0.12222439
300	0.103121951
360	0.086829268
420	0.076234146
490.002	0.057912195
540	0.049326829
600	0.040760976
900	0.020273171
1800	0.008780488
3600	0.002770732
7200	0.002068293
10800	0.001404878
