# Supplementary material for: From Kinetics to Molecular-Level Insights into Group 4 Metal Oxide Nanocrystal Synthesis
Source: ACS Mater Au. 2025 May 29;5(4):709–17. doi: 10.1021/acsmaterialsau.5c00032 (PMC12257421; doi:10.1021/acsmaterialsau.5c00032)
Supplement: Supplementary file 2 [file mg5c00032_si_002.zip › Files Copasi/Zirconium - Figure 6/Zr_0p2_sec.txt]

Time s	OiPr mol/L
10.002	0.366024786
60	0.353937083
120	0.330981888
180	0.302917064
240	0.267530982
300	0.231839847
360	0.20343184
420	0.16564347
480	0.135252622
540	0.108903718
600	0.09056244
900	0.044118208
1800	0.018989514
3600	0.010981888
7200	0.006101049
10800	0.000838894
