# Supplementary material for: From Kinetics to Molecular-Level Insights into Group 4 Metal Oxide Nanocrystal Synthesis
Source: ACS Mater Au. 2025 May 29;5(4):709–17. doi: 10.1021/acsmaterialsau.5c00032 (PMC12257421; doi:10.1021/acsmaterialsau.5c00032)
Supplement: Supplementary file 2 [file mg5c00032_si_002.zip › Files Copasi/Zirconium - Figure 6/Zr_0p3_sec.txt]

Time s	OiPr mol/L
10.002	0.624792851
60	0.611665313
120	0.58320065
180	0.536994314
240	0.482599513
300	0.421575955
360	0.352233956
420	0.275288383
480	0.194768481
540	0.13322502
600	0.099301381
900	0.051015435
1800	0.022810723
3600	0.007213647
7200	0.008708367
10800	0.004289196
